# Supplementary material for: Intra-Rater and Inter-Rater Reliability of Pressure Pain Algometry of the Sural and Tibial Nerves in Asymptomatic Elite Youth Footballers
Source: Sports (Basel). 2021 Sep 18;9(9):132. doi: 10.3390/sports9090132 (PMC8472704; doi:10.3390/sports9090132)
Supplement: Supplementary file 1 [file sports-09-00132-s001.zip]

Archive with 1 entries (1 files):
- sports-1339843-supplementary.pdf
